# Supplementary material for: Pediatric Patients with Sitosterolemia: Next-Generation Sequencing and Biochemical Examination in Clinical Practice
Source: J Pers Med. 2023 Oct 14;13(10):1492. doi: 10.3390/jpm13101492 (PMC10608675; doi:10.3390/jpm13101492)
Supplement: Supplementary file 1 [file jpm-13-01492-s001.zip]

Archive with 1 entries (1 files):
- jpm-2615057-supplementary.pdf
